# Supplementary material for: THOP1 Is Entailed in a Genetic Fingerprint Associated with Late-Onset Alzheimer’s Disease
Source: Biomolecules. 2025 Feb 26;15(3):337. doi: 10.3390/biom15030337 (PMC11939865; doi:10.3390/biom15030337)
Supplement: Supplementary file 1 [file biomolecules-15-00337-s001.zip]

Archive with 1 entries (1 files):
- biomolecules-3266691-supplementary.xlsx
